# Supplementary material for: Earthworms newly from Mongolia (Oligochaeta, Lumbricidae, Eisenia)
Source: Zookeys. 2013 Apr 5;(285):1–21. doi: 10.3897/zookeys.285.4502 (PMC3690755; doi:10.3897/zookeys.285.4502)
Supplement: XML Treatment for Eisenia fetida [file zookeys.285.4502-treatment1.xml]

<!DOCTYPE tp:taxon-treatment
  PUBLIC "-//TaxonX//DTD Taxonomic Treatment Publishing DTD v0 20100105//EN" "tax-treatment-NSO.dtd">
<tp:taxon-treatment xmlns:tp="http://www.plazi.org/taxpub"><tp:treatment-meta><mixed-citation publication-type="journal"><person-group><name><surname>Blakemore</surname><given-names>Robert J.</given-names></name></person-group><article-title>Earthworms newly from Mongolia (Oligochaeta, Lumbricidae, <italic>Eisenia</italic>)</article-title><source>Zookeys</source><day>5</day><month>4</month><year>2013</year><volume>2013</volume><issue>285</issue><fpage>1</fpage><lpage>21</lpage><pub-id pub-id-type="doi">10.3897/zookeys.285.4502</pub-id></mixed-citation></tp:treatment-meta><tp:nomenclature><tp:taxon-name>
                            <tp:taxon-name-part taxon-name-part-type="genus">Eisenia</tp:taxon-name-part>
                            <tp:taxon-name-part taxon-name-part-type="species">fetida</tp:taxon-name-part>
                        <object-id xmlns:xlink="http://www.w3.org/1999/xlink" xlink:type="simple">http://species-id.net/wiki/Eisenia_fetida</object-id>
                        </tp:taxon-name><tp:taxon-authority>(Savigny, 1826) species-complex. s. Blakemore (2010)
                        </tp:taxon-authority><xref ref-type="fig" rid="F1">Fig. 1</xref></tp:nomenclature><tp:treatment-sec sec-type="Note"><title>Note.</title><p><bold><italic><tp:taxon-name>Eisenia fetida</tp:taxon-name></italic></bold>is the earliest representative of the genus, originally <italic><tp:taxon-name>Enterion fetidum</tp:taxon-name></italic> Savigny, 1826: 182 (type locality Paris; types in Muséum national d'histoire naturelle, Paris according to Stöp-Bowitz, 1969: 172); its 15 progressive synonyms, lastly including <italic><tp:taxon-name>Eisenia andrei andrei</tp:taxon-name></italic> Bouché, 1972: 381 (with types in Sully, France, OECO79-1388-4321), are fully presented in <xref ref-type="bibr" rid="B6">Blakemore (2008a</xref>, <xref ref-type="bibr" rid="B8">2010</xref>, <xref ref-type="bibr" rid="B10">2012</xref>, <xref ref-type="bibr" rid="B12">2013a</xref>, <xref ref-type="bibr" rid="B13">b</xref>).
                        </p></tp:treatment-sec><tp:treatment-sec sec-type="Material examined"><title>Material examined.</title><p>Puce, semi-mature specimen S1 from Hamdeok Sewoobyong beach, Jeju Island, collected 15<sup>th</sup> Feb., 2012 by RJB NIBRIV0000249915 (dissected and figured, <xref ref-type="fig" rid="F1">Fig. 1</xref>, providing DNA sample WM18 – nil results, resampled as WO12 and as w11 to recheck); S2 mature, posterior amputee specimen with same collection data. S3-4 two uniformly pale Jeju specimens, collected 16<sup>th</sup> Feb., 2012 by RJB (one posterior amputee dissected and figured, <xref ref-type="fig" rid="F1">Fig. 1</xref>, providing DNA WO7 that was mixed in the genetics laboratory, resampled as w62 with data pending). S5 is a single deep-red, very weakly striped mature from Gangreung, Yongok stream, eastern S. Korea collected 4<sup>th</sup> April, 2012 by RJB (IV0000249930 providing DNA sample WO18 – see Appendix 1). Three matures, pale with pink clitella, S6-8 from Incheon, Seo-gu, Gyeongseo-dong, 20<sup>th</sup> April, 2000 (IV0000215368 mislabeled as “<italic>Perionyx excavatus</italic>”; note other <italic><tp:taxon-name>Perionyx excavatus</tp:taxon-name></italic> Perrier, 1872 proper confirmed in NIBR collection). Eight mature specimens, darkly striped with pale intersegments, otherwise compliant (IV0000261280 labeled “20110609//5/A” their jar also contains four <italic><tp:taxon-name>Amynthas</tp:taxon-name></italic> sp.). Other NIBR specimens labeled “<italic>E. foetida</italic>” e.g., IV0000213769/214062, were not inspected here.
                        </p></tp:treatment-sec><tp:treatment-sec sec-type="Description"><title>Description of current specimens.</title><p>Body not especially flattened. Lengths 50-80 mm, segments 110–140. First dorsal pore small in 3/4, open from 4/5 onwards. Setae closely paired, <italic>ab</italic> slightly tumid in some or all of 9-12, 22, 23 and 25,26-32; distinctly paler around <italic>cd</italic> in just 9 or in some of 9-11,12. Dorsum to below <italic>c</italic> lines a reddish or pinky puce (sometimes much darker or much paler); ventrum pale with clitellum darker buff, saddle-shaped in 24,25,26,27-31,32,33. TP ½28,28-½31,31. Spermathecae nearly mid-dorsum in 9/10/11. Female pores small on 14 lateral to <italic>b</italic>. Male pores in slightly tumid pads on 15 lateral of <italic>b</italic> setae. Nephropores visible sporadically intersegmentally above <italic>b</italic> lines (alternatively in <italic>d</italic>?).
                        </p><p>Internally, spermathecae spherical in 9 &amp; 10. Testis small in 10 &amp; 11, seminal vesicles in 9–12. Last hearts in 11. Calciferous glands annular in 11 &amp; 12. Ovaries in <!--PageBreak-->13. Nephridia sausage-shaped. Crop in 16 and gizzard large in 17-18, with intestine proper after 19; a low, wide typhlosole present from about 26.</p><p><bold>Remarks:</bold> The Jeju specimens lack the supposedly characteristic broad striped appearance while specimen S5 is brick red (mtDNA barcodes show 99% agreement). It seems remarkable that S3-4 would agree as they lack pigment. Other specimens with much darker, almost black, segments and contrasting paler intersegment also comply superficially. The whole species-complex requires evaluation with consideration of ICZN compliance as noted in the Discussion.
                        </p><fig id="F1" position="float" orientation="portrait"><label>Figure 1.</label><caption><p><bold>A</bold> <italic><tp:taxon-name>Eisenia fetida</tp:taxon-name></italic> specimen S1 from Jeju Isl., Korea; anterio-ventral and lateral views, dorsal prostomium; spermathecae and calciferous glands <italic>in situ</italic>, nephridium from 20lhs <bold>B</bold> <italic><tp:taxon-name>Eisenia fetida</tp:taxon-name></italic> S3 ditto with nephridium in 13lhs <bold>C</bold> Athecal <italic><tp:taxon-name>Allolobophora hataii</tp:taxon-name></italic> Kobayashi, 1940: fig. 5 (<italic>incertae sedis</italic>) for comparison.</p></caption><graphic xmlns:xlink="http://www.w3.org/1999/xlink" xlink:href="ZooKeys-285-001-g001.jpg" position="float" orientation="portrait" xlink:type="simple"/></fig></tp:treatment-sec><ref-list><ref id="B6"><mixed-citation xmlns:xlink="http://www.w3.org/1999/xlink" xlink:type="simple"><person-group><name name-style="western"><surname>Blakemore</surname><given-names>RJ</given-names></name></person-group> (<year>2008a</year>)<source> An updated list of valid, invalid and synonymous names of Criodriloidea and Lumbricoidea (Annelida: Oligochaeta: Criodrilidae, Sparganophilidae, Ailoscolecidae, Hormogastridae, Lumbricidae, Lutodrilidae). Chapter 10 in: A Series of Searchable Texts on Earthworm Biodiversity, Ecology and Systematics from Various Regions of the World. Online: <ext-link ext-link-type="uri" xlink:href="http://www.annelida.net/earthworm/Lumbricidae.pdf" xlink:type="simple">http://www.annelida.net/earthworm/Lumbricidae.pdf</ext-link></source></mixed-citation></ref><ref id="B8"><mixed-citation xmlns:xlink="http://www.w3.org/1999/xlink" xlink:type="simple"><person-group><name name-style="western"><surname>Blakemore</surname><given-names>RJ</given-names></name></person-group> (<year>2010</year>)<source> Cosmopolitan Earthworms – an Eco-Taxonomic Guide to the Peregrine Species of the World. 4<sup>th</sup> Edn. VermEcology, Yokohama, Japan, CD-ROM Monograph, pp. 750.</source></mixed-citation></ref><ref id="B10"><mixed-citation xmlns:xlink="http://www.w3.org/1999/xlink" xlink:type="simple"><person-group><name name-style="western"><surname>Blakemore</surname><given-names>RJ</given-names></name></person-group> (<year>2012a</year>)<source> On Schmarda’s lost worm and some newly found New Zealand species. Journal of Species Research 1(2): 105–132. <ext-link ext-link-type="uri" xlink:href="http://www.nibr.go.kr/english/event/journal_spe_3.jsp" xlink:type="simple">http://www.nibr.go.kr/english/event/journal_spe_3.jsp</ext-link></source></mixed-citation></ref><ref id="B12"><mixed-citation xmlns:xlink="http://www.w3.org/1999/xlink" xlink:type="simple"><person-group><name name-style="western"><surname>Blakemore</surname><given-names>RJ</given-names></name></person-group> (<year>2013a</year>)<article-title> Jeju-do earthworms (Oligochaeta : Megadrilacea) – Quelpart Island revisited.</article-title><source>Journal of Species Research </source><volume>2</volume> (<issue>1</issue>): <fpage>15</fpage>-<lpage>54</lpage>.</mixed-citation></ref><ref id="B13"><mixed-citation xmlns:xlink="http://www.w3.org/1999/xlink" xlink:type="simple"><person-group><name name-style="western"><surname>Blakemore</surname><given-names>RJ</given-names></name></person-group> (<year>2013b</year>)<article-title> Ulleung-do Earthworms - Dagelet Island revisited.</article-title><source>Journal of Species Research </source><volume>2</volume> (<issue>1</issue>): <fpage>55</fpage>-<lpage>69</lpage>.</mixed-citation></ref></ref-list></tp:taxon-treatment>
