# Supplementary material for: Earthworms newly from Mongolia (Oligochaeta, Lumbricidae, Eisenia)
Source: Zookeys. 2013 Apr 5;(285):1–21. doi: 10.3897/zookeys.285.4502 (PMC3690755; doi:10.3897/zookeys.285.4502)
Supplement: XML Treatment for Eisenia nordenskioldi mongol [file zookeys.285.4502-treatment2.xml]

<!DOCTYPE tp:taxon-treatment
  PUBLIC "-//TaxonX//DTD Taxonomic Treatment Publishing DTD v0 20100105//EN" "tax-treatment-NSO.dtd">
<tp:taxon-treatment xmlns:tp="http://www.plazi.org/taxpub"><tp:treatment-meta><mixed-citation publication-type="journal"><person-group><name><surname>Blakemore</surname><given-names>Robert J.</given-names></name></person-group><article-title>Earthworms newly from Mongolia (Oligochaeta, Lumbricidae, <italic>Eisenia</italic>)</article-title><source>Zookeys</source><day>5</day><month>4</month><year>2013</year><volume>2013</volume><issue>285</issue><fpage>1</fpage><lpage>21</lpage><pub-id pub-id-type="doi">10.3897/zookeys.285.4502</pub-id></mixed-citation></tp:treatment-meta><tp:nomenclature><tp:taxon-name>
                            <tp:taxon-name-part taxon-name-part-type="genus">Eisenia</tp:taxon-name-part>
                            <tp:taxon-name-part taxon-name-part-type="species">nordenskioldi</tp:taxon-name-part>
                            <tp:taxon-name-part taxon-name-part-type="subspecies">mongol</tp:taxon-name-part>
                        <object-id xmlns:xlink="http://www.w3.org/1999/xlink" xlink:type="simple">http://species-id.net/wiki/Eisenia_nordenskioldi_mongol</object-id>
								</tp:taxon-name><tp:taxon-status xmlns:xlink="http://www.w3.org/1999/xlink" xlink:type="simple">ssp. n.</tp:taxon-status><xref ref-type="fig" rid="F2">Fig. 2</xref><xref ref-type="table" rid="T1">Tab. 1</xref></tp:nomenclature><tp:treatment-sec sec-type="distribution"><title>Material examined.</title><p>Holotype (H), NIBR IV0000261274 (dissected and figured, <xref ref-type="fig" rid="F2">Fig. 2</xref>, providing DNA - wo63); label details “<italic>2012-7-22 Balji Riverside Coll. T-S Park</italic>” (possibly near Onon-Balji Conservation Area) at Dadal (ca. <named-content xmlns:xlink="http://www.w3.org/1999/xlink" content-type="dwc:verbatimCoordinates" xlink:type="simple">49°1'2.16"N, 110°37'18.49"E</named-content>), Khentii Province NE of Ulaanbaatar, Mongolia. Paratype P1, IV0000261275 (dissected, providing DNA - wo64) plus six other specimens (P2-7, four mature, two sub-matures, IV0000261276) all labeled “<italic>2012-7-21 Dadal</italic>”.
                        </p></tp:treatment-sec><tp:treatment-sec sec-type="Etymology"><title>Etymology.</title><p>Nominative singular noun in apposition, after natives of Mongolia.</p></tp:treatment-sec><tp:treatment-sec sec-type="Description"><title>Description.</title><p>Body substantial and only slightly trapezoid, posterior barely flattens. Pigment pinkish-grey dorsally in alcohol with ventrum and 9-11 paler laterally; clitellum buff. Lengths 80-110 mm (holotype H 60+50 = 110, paratype P1 80). Segments H 75+67 = 142, P1 131. Prostomium open epilobic (first thought tanylobic in H). Dorsal pores from 3/4 (minute), open from 4/5. Setae closely paired. Tumescences around setae <italic>ab</italic> on 7 &amp; 11rhs plus 26lhs,27-32 (H); on 7 plus 27-33 (Ps); tumid and pale around lateral setae <italic>cd</italic> on 8-11 (H, P1). Clitellum saddle-shaped 26-33 (slightly encroaching onto 25 dorsally in some Ps). Tubercula pubertates faint, 29-31 lateral of setal <italic>b</italic> lines. Nephropores sporadically visible above <italic>b</italic> or <italic>d</italic> setal lines, e.g. above <italic>d</italic> in 9, 13, 14, 23-26, 34, 37, 38, 40, 41; or above <italic>b</italic> setal lines in some other segments in H. Spermathecal pores paired in 9/10/11 close to mid-D. Female pores in 14 lateral of <italic>b</italic>. Male pores small in 15 lateral of <italic>b</italic> just wider than female pores.
                        </p><p>Internally, septa 8/9-10/11 slightly thickened. Spermathecae spherical on thin tapering stalks in 9 &amp; 10. Testis and funnels non-iridescent (atrophied?) in 10 &amp; 11. Seminal vesicles paired in 9-12 (smaller in 10). Ovaries compact in 13. Ovisacs vestig<!--PageBreak-->ial anteriorly in 14. Hearts in 7-11. Nephridial bladders simple, sausage-shaped (in all segments inspected). Calciferous glands large and moniliform in 11 &amp; 12. Crop in 15-16; muscular gizzard in 17-18 with septum 17/18 to midriff. Intestine proper from 19; slight typhlosole noticeably developing to inverted T-shaped from about 27,28. Gut contents mixed coarse organic material and some soil with mica flakes (i.e., a topsoil species). Apart from some loose gregarines, no parasites were observed in the coelom.</p></tp:treatment-sec><tp:treatment-sec sec-type="Remarks"><title>Remarks.</title><p>Lack of spermatozoal iridescence indicates parthenogenesis. <italic><tp:taxon-name>Eisenia nordenskioldi mongol</tp:taxon-name></italic> sub-sp. n. compares to the nominal subspecies and to <italic><tp:taxon-name>Eisenia nordenskioldi polypapillata</tp:taxon-name></italic> <!--PageBreak-->Perel’, 1969 differing from both due, at least, to its arrangement of setal tumescences. <xref ref-type="bibr" rid="B33">Kobayashi (1940</xref> p. 282, <xref ref-type="bibr" rid="B34">1941</xref> p. 148) redescribed <italic><tp:taxon-name>Eisenia nordenskioldi</tp:taxon-name></italic> from Manchuria [=Northeast China] and northern Korea, while <xref ref-type="bibr" rid="B53">Zicsi (1972</xref> p. 131) summarized <italic><tp:taxon-name>Eisenia nordenskioldi</tp:taxon-name></italic> from Pyongyang, North Korea. These taxa are compared in <xref ref-type="table" rid="T1">Table 1</xref>. Additionally, the DNA barcodes in Appendix 1 help define new and old taxa.
                        </p><table-wrap position="float" orientation="portrait" id="T1"><label>Table 1.</label><caption><p>Characters of <italic><tp:taxon-name>Eisenia nordenskioldi</tp:taxon-name></italic> sub-species after <xref ref-type="bibr" rid="B33">Kobayashi (1940)</xref>, <xref ref-type="bibr" rid="B40">Perel’ (1969)</xref>, <xref ref-type="bibr" rid="B53">Zicsi (1972)</xref> and pers. obs (cf. other sub-species in Appendix 2).</p></caption><table><tbody><tr><th rowspan="1" colspan="1"/><th rowspan="1" colspan="1"><bold><italic><tp:taxon-name>Eisenia nordenskioldi mongol</tp:taxon-name></italic> ssp. n.</bold>
                                        </th><th rowspan="1" colspan="1"><bold><italic><tp:taxon-name>Eisenia nordenskioldi polypapillata</tp:taxon-name></italic></bold>
                                        </th><th rowspan="1" colspan="1"><bold><italic><tp:taxon-name>Eisenia nordenskioldi nordenskioldi</tp:taxon-name></italic></bold> (*)
                                        </th></tr><tr><td rowspan="1" colspan="1">Length (mm)</td><td rowspan="1" colspan="1">80–110</td><td rowspan="1" colspan="1">55–80</td><td rowspan="1" colspan="1">25–45 (44–120*)</td></tr><tr><td rowspan="1" colspan="1">Segments</td><td rowspan="1" colspan="1">131–142</td><td rowspan="1" colspan="1">102–137</td><td rowspan="1" colspan="1">106–125 (101–176*)</td></tr><tr><td rowspan="1" colspan="1">Colour</td><td rowspan="1" colspan="1">Pink-grey</td><td rowspan="1" colspan="1">Pale</td><td rowspan="1" colspan="1">Dark puce to pale</td></tr><tr><td rowspan="1" colspan="1">Setae <italic>aa:ab</italic> ratio
                                        </td><td rowspan="1" colspan="1">Ca. 8–9:1</td><td rowspan="1" colspan="1">?</td><td rowspan="1" colspan="1">(7–8:1*)</td></tr><tr><td rowspan="1" colspan="1">Spermathecae</td><td rowspan="1" colspan="1">9/10/11 in mid-D</td><td rowspan="1" colspan="1">9/10/11 above <italic>d</italic>
                                        </td><td rowspan="1" colspan="1">9/10/11 mid-D</td></tr><tr><td rowspan="1" colspan="1">Papillae in <italic>ab</italic>
                                        </td><td rowspan="1" colspan="1">7(11), 25, 26–32 </td><td rowspan="1" colspan="1">16–18, 21–23(24), 26 &amp; 32–34</td><td rowspan="1" colspan="1">16, 22–34 (or 16, 22–34, 35 or just some*) </td></tr><tr><td rowspan="1" colspan="1">Paler tumid <italic>cd</italic>
                                        </td><td rowspan="1" colspan="1">8–11 </td><td rowspan="1" colspan="1">Not noted</td><td rowspan="1" colspan="1">(10–12,13*)</td></tr><tr><td rowspan="1" colspan="1">Clitellum</td><td rowspan="1" colspan="1">½25,26–33</td><td rowspan="1" colspan="1">26,27–32</td><td rowspan="1" colspan="1">26,27–33</td></tr><tr><td rowspan="1" colspan="1">TP</td><td rowspan="1" colspan="1">29–31</td><td rowspan="1" colspan="1">½28,29-½31,31</td><td rowspan="1" colspan="1">29–31 </td></tr><tr><td rowspan="1" colspan="1">Neph. bladders</td><td rowspan="1" colspan="1">Sausage-shaped</td><td rowspan="1" colspan="1">?</td><td rowspan="1" colspan="1">?</td></tr><tr><td rowspan="1" colspan="1">Typhlosole</td><td rowspan="1" colspan="1">Small T-shaped</td><td rowspan="1" colspan="1">?</td><td rowspan="1" colspan="1">?</td></tr></tbody></table><table-wrap-foot><fn><p>*Features from <xref ref-type="bibr" rid="B33">Kobayashi’s (1940</xref>, <xref ref-type="bibr" rid="B34">1941</xref>) descriptions compared to Zicsi’s.</p></fn></table-wrap-foot></table-wrap><fig id="F2" position="float" orientation="portrait"><label>Figure 2.</label><caption><p><bold>A</bold> <italic><tp:taxon-name>Eisenia nordenskioldi mongol</tp:taxon-name></italic> ssp. n. Holotype anterio-ventral view, dorsal prostomium [plus enlargements with that of P1 boxed], posterior, plus actual setal ratios on 13; spermathecae and calciferous glands <italic>in situ</italic>, nephridia in 12 &amp; 17 <bold>B</bold> <italic><tp:taxon-name>Eisenia nordenskioldi polypapillata</tp:taxon-name></italic> after <xref ref-type="bibr" rid="B40">Perel’ (1969</xref>: text-fig) for fair use comparison.</p></caption><graphic xmlns:xlink="http://www.w3.org/1999/xlink" xlink:href="ZooKeys-285-001-g002.jpg" position="float" orientation="portrait" xlink:type="simple"/></fig></tp:treatment-sec><ref-list><ref id="B40"><mixed-citation xmlns:xlink="http://www.w3.org/1999/xlink" xlink:type="simple"><person-group><name name-style="western"><surname>Perel’</surname><given-names>TS</given-names></name></person-group> (<year>1969</year>)<article-title> Die Regenwurmer (Lumbricidae) des Gebirgigen Mittelasian.</article-title><source>Pedobiologia </source><volume>9</volume>: <fpage>55</fpage>-<lpage>68</lpage>.</mixed-citation></ref><ref id="B33"><mixed-citation xmlns:xlink="http://www.w3.org/1999/xlink" xlink:type="simple"><person-group><name name-style="western"><surname>Kobayashi</surname><given-names>S</given-names></name></person-group> (<year>1940</year>)<article-title> Terrestrial Oligochaeta from Manchoukuo.</article-title><source>The Science reports of the Tohoku Imperial University, IV Series </source><volume>15</volume>: <fpage>261</fpage>-<lpage>256</lpage>.</mixed-citation></ref><ref id="B53"><mixed-citation xmlns:xlink="http://www.w3.org/1999/xlink" xlink:type="simple"><person-group><name name-style="western"><surname>Zicsi</surname><given-names>A</given-names></name></person-group> (<year>1972</year>)<source><italic>Eiseniella koreana</italic>, eine neue Regenwurm-Art (Oligochaeta: Lumbricidae) aus Korea. Annales historico-naturales Musei nationalis hungarici 64: 129–132. publication.nhmus.hu/pdf/annHNHM/Annals_HNHM_1972_Vol_64_129.pdf</source></mixed-citation></ref><ref id="B34"><mixed-citation xmlns:xlink="http://www.w3.org/1999/xlink" xlink:type="simple"><person-group><name name-style="western"><surname>Kobayashi</surname><given-names>S</given-names></name></person-group> (<year>1941</year>)<article-title> Earthworm of Korea. II.</article-title><source>The Science reports of the Tohoku Imperial University (B) </source><volume>16</volume>: <fpage>147</fpage>-<lpage>156</lpage>.</mixed-citation></ref></ref-list></tp:taxon-treatment>
