# Supplementary material for: Earthworms newly from Mongolia (Oligochaeta, Lumbricidae, Eisenia)
Source: Zookeys. 2013 Apr 5;(285):1–21. doi: 10.3897/zookeys.285.4502 (PMC3690755; doi:10.3897/zookeys.285.4502)
Supplement: XML Treatment for Eisenia nordenskioldi onon [file zookeys.285.4502-treatment3.xml]

<!DOCTYPE tp:taxon-treatment
  PUBLIC "-//TaxonX//DTD Taxonomic Treatment Publishing DTD v0 20100105//EN" "tax-treatment-NSO.dtd">
<tp:taxon-treatment xmlns:tp="http://www.plazi.org/taxpub"><tp:treatment-meta><mixed-citation publication-type="journal"><person-group><name><surname>Blakemore</surname><given-names>Robert J.</given-names></name></person-group><article-title>Earthworms newly from Mongolia (Oligochaeta, Lumbricidae, <italic>Eisenia</italic>)</article-title><source>Zookeys</source><day>5</day><month>4</month><year>2013</year><volume>2013</volume><issue>285</issue><fpage>1</fpage><lpage>21</lpage><pub-id pub-id-type="doi">10.3897/zookeys.285.4502</pub-id></mixed-citation></tp:treatment-meta><tp:nomenclature><tp:taxon-name>
                            <tp:taxon-name-part taxon-name-part-type="genus">Eisenia</tp:taxon-name-part>
                            <tp:taxon-name-part taxon-name-part-type="species">nordenskioldi</tp:taxon-name-part>
                            <tp:taxon-name-part taxon-name-part-type="subspecies">onon</tp:taxon-name-part>
                        <object-id xmlns:xlink="http://www.w3.org/1999/xlink" xlink:type="simple">http://species-id.net/wiki/Eisenia_nordenskioldi_onon</object-id>
								</tp:taxon-name><tp:taxon-status xmlns:xlink="http://www.w3.org/1999/xlink" xlink:type="simple">ssp. n.</tp:taxon-status><xref ref-type="fig" rid="F3">Fig. 3</xref></tp:nomenclature><tp:treatment-sec sec-type="distribution"><title>Material examined.</title><p>Holotype (H) NIBR IV0000261277 (mature, dissected, providing DNA sample - wo65) plus six sub-adults provisionally listed as paratypes (IV000061278) and a ‘tail’, all poorly-preserved in same batch from “<italic>2012-7-20 Dadal</italic>”. Unidentifiable were ca. 20 specimens (IV0000261279) some having clitella ca. 24-33 and TP ca. 28-30, also poorly-preserved from crowding in a single tube, labelled “<italic>2012-7-21 Dadal</italic>”. All specimens collected by NIBR’s Mr T.-S. Park.
                        </p></tp:treatment-sec><tp:treatment-sec sec-type="Etymology"><title>Etymology.</title><p>Nominative noun in apposition after sample region where Dadal and the upper Onon River are supposed birthplace and likely final resting place of Temüjin (otherwise known as Genghis Khan).</p></tp:treatment-sec><tp:treatment-sec sec-type="Description"><title>Description.</title><p>Body medium sized, H 100 mm. Segments 170. Reddish pink anterior-dorsum to segment 15 otherwise unpigmented. Epilobous. Pale laterally around <italic>cd</italic> in 8-11 and slightly tumid <italic>ab</italic> on 11-12 and possibly somewhat on clitellum. First dorsal pore 4/5. Spermathecal pores in 9/10/11 mid-dorsally. Female and male pores slight, lateral of <italic>b</italic> setae on 14 and 15, respectively. Nephridia sporadically visible lateral of <italic>b</italic> lines near intersegments (at least on clitellum) otherwise near <italic>d</italic> lines? Clitellum, pale from 24 dorsally or laterally 25-33, i.e., 24,25-33 . TP longitudinally lenticular lateral of <italic>b</italic> 28-31. External features rather unclear due to poor preservation.
                        </p><p>Internally similar to nominal subspecies. Seminal vesicles in 9-12. Testis iridescent, free in 10 &amp; 11. Calciferous glands in 11 &amp; 12, vascularized and extending slightly into adjacent segments. Nephridial bladders sausage-shaped. Gizzard 17-18 and thin inverted T-shaped typhlosole present. Soil with coarse organic debris in gut. No parasites were noted.</p></tp:treatment-sec><tp:treatment-sec sec-type="Remarks"><title>Remarks.</title><p>The current taxon differs from previously described subspecies (<xref ref-type="table" rid="T1">Tab. 1</xref> and Appendix 2) on its clitellum, TP and tumescences; moreover it appears fertile. Fresher and better preserved material should confirm this analysis. In the meantime, although physically closest to <italic><tp:taxon-name>Eisenia nordenskioldi mongol</tp:taxon-name></italic>, it is clearly separated objectively on mtDNA data (Appendix 1). This compares to its sibling species-complex: European <italic><tp:taxon-name>Eisenia fetida</tp:taxon-name></italic> (Savigny, 1826) <italic>vs</italic>. <italic><tp:taxon-name>Eisenia andrei</tp:taxon-name></italic> Bouché, 1972 that is claimed to differ molecularly on enzyme gel electrophoresis, e.g. by <xref ref-type="bibr" rid="B32">Jaenike (1982)</xref> based on material from New York, but never yet on respective types of either taxon (see Appendix 1 and Discussion).
                        </p><fig id="F3" position="float" orientation="portrait"><label>Figure 3.</label><caption><p><bold>A</bold> <italic><tp:taxon-name>Eisenia nordenskioldi onon</tp:taxon-name></italic> ssp. n. Holotype sketched as for Figs <bold>1–2</bold> <bold>B</bold> <italic><tp:taxon-name>Allolobophora harbinensis</tp:taxon-name></italic> Kobayashi, 1940: fig. 6 (<italic>incertae sedis</italic>) for comparison.</p></caption><graphic xmlns:xlink="http://www.w3.org/1999/xlink" xlink:href="ZooKeys-285-001-g003.jpg" position="float" orientation="portrait" xlink:type="simple"/></fig><!--PageBreak--></tp:treatment-sec><tp:treatment-sec><!--Section generated to contain objects referenced in tp:taxon-treatment.--><table-wrap position="float" orientation="portrait" id="T1"><label>Table 1.</label><caption><p>Characters of <italic><tp:taxon-name>Eisenia nordenskioldi</tp:taxon-name></italic> sub-species after <xref ref-type="bibr" rid="B33">Kobayashi (1940)</xref>, <xref ref-type="bibr" rid="B40">Perel’ (1969)</xref>, <xref ref-type="bibr" rid="B53">Zicsi (1972)</xref> and pers. obs (cf. other sub-species in Appendix 2).</p></caption><table><tbody><tr><th rowspan="1" colspan="1"/><th rowspan="1" colspan="1"><bold><italic><tp:taxon-name>Eisenia nordenskioldi mongol</tp:taxon-name></italic> ssp. n.</bold>
                                        </th><th rowspan="1" colspan="1"><bold><italic><tp:taxon-name>Eisenia nordenskioldi polypapillata</tp:taxon-name></italic></bold>
                                        </th><th rowspan="1" colspan="1"><bold><italic><tp:taxon-name>Eisenia nordenskioldi nordenskioldi</tp:taxon-name></italic></bold> (*)
                                        </th></tr><tr><td rowspan="1" colspan="1">Length (mm)</td><td rowspan="1" colspan="1">80–110</td><td rowspan="1" colspan="1">55–80</td><td rowspan="1" colspan="1">25–45 (44–120*)</td></tr><tr><td rowspan="1" colspan="1">Segments</td><td rowspan="1" colspan="1">131–142</td><td rowspan="1" colspan="1">102–137</td><td rowspan="1" colspan="1">106–125 (101–176*)</td></tr><tr><td rowspan="1" colspan="1">Colour</td><td rowspan="1" colspan="1">Pink-grey</td><td rowspan="1" colspan="1">Pale</td><td rowspan="1" colspan="1">Dark puce to pale</td></tr><tr><td rowspan="1" colspan="1">Setae <italic>aa:ab</italic> ratio
                                        </td><td rowspan="1" colspan="1">Ca. 8–9:1</td><td rowspan="1" colspan="1">?</td><td rowspan="1" colspan="1">(7–8:1*)</td></tr><tr><td rowspan="1" colspan="1">Spermathecae</td><td rowspan="1" colspan="1">9/10/11 in mid-D</td><td rowspan="1" colspan="1">9/10/11 above <italic>d</italic>
                                        </td><td rowspan="1" colspan="1">9/10/11 mid-D</td></tr><tr><td rowspan="1" colspan="1">Papillae in <italic>ab</italic>
                                        </td><td rowspan="1" colspan="1">7(11), 25, 26–32 </td><td rowspan="1" colspan="1">16–18, 21–23(24), 26 &amp; 32–34</td><td rowspan="1" colspan="1">16, 22–34 (or 16, 22–34, 35 or just some*) </td></tr><tr><td rowspan="1" colspan="1">Paler tumid <italic>cd</italic>
                                        </td><td rowspan="1" colspan="1">8–11 </td><td rowspan="1" colspan="1">Not noted</td><td rowspan="1" colspan="1">(10–12,13*)</td></tr><tr><td rowspan="1" colspan="1">Clitellum</td><td rowspan="1" colspan="1">½25,26–33</td><td rowspan="1" colspan="1">26,27–32</td><td rowspan="1" colspan="1">26,27–33</td></tr><tr><td rowspan="1" colspan="1">TP</td><td rowspan="1" colspan="1">29–31</td><td rowspan="1" colspan="1">½28,29-½31,31</td><td rowspan="1" colspan="1">29–31 </td></tr><tr><td rowspan="1" colspan="1">Neph. bladders</td><td rowspan="1" colspan="1">Sausage-shaped</td><td rowspan="1" colspan="1">?</td><td rowspan="1" colspan="1">?</td></tr><tr><td rowspan="1" colspan="1">Typhlosole</td><td rowspan="1" colspan="1">Small T-shaped</td><td rowspan="1" colspan="1">?</td><td rowspan="1" colspan="1">?</td></tr></tbody></table><table-wrap-foot><fn><p>*Features from <xref ref-type="bibr" rid="B33">Kobayashi’s (1940</xref>, <xref ref-type="bibr" rid="B34">1941</xref>) descriptions compared to Zicsi’s.</p></fn></table-wrap-foot></table-wrap></tp:treatment-sec><ref-list><ref id="B33"><mixed-citation xmlns:xlink="http://www.w3.org/1999/xlink" xlink:type="simple"><person-group><name name-style="western"><surname>Kobayashi</surname><given-names>S</given-names></name></person-group> (<year>1940</year>)<article-title> Terrestrial Oligochaeta from Manchoukuo.</article-title><source>The Science reports of the Tohoku Imperial University, IV Series </source><volume>15</volume>: <fpage>261</fpage>-<lpage>256</lpage>.</mixed-citation></ref><ref id="B40"><mixed-citation xmlns:xlink="http://www.w3.org/1999/xlink" xlink:type="simple"><person-group><name name-style="western"><surname>Perel’</surname><given-names>TS</given-names></name></person-group> (<year>1969</year>)<article-title> Die Regenwurmer (Lumbricidae) des Gebirgigen Mittelasian.</article-title><source>Pedobiologia </source><volume>9</volume>: <fpage>55</fpage>-<lpage>68</lpage>.</mixed-citation></ref><ref id="B53"><mixed-citation xmlns:xlink="http://www.w3.org/1999/xlink" xlink:type="simple"><person-group><name name-style="western"><surname>Zicsi</surname><given-names>A</given-names></name></person-group> (<year>1972</year>)<source><italic>Eiseniella koreana</italic>, eine neue Regenwurm-Art (Oligochaeta: Lumbricidae) aus Korea. Annales historico-naturales Musei nationalis hungarici 64: 129–132. publication.nhmus.hu/pdf/annHNHM/Annals_HNHM_1972_Vol_64_129.pdf</source></mixed-citation></ref><ref id="B34"><mixed-citation xmlns:xlink="http://www.w3.org/1999/xlink" xlink:type="simple"><person-group><name name-style="western"><surname>Kobayashi</surname><given-names>S</given-names></name></person-group> (<year>1941</year>)<article-title> Earthworm of Korea. II.</article-title><source>The Science reports of the Tohoku Imperial University (B) </source><volume>16</volume>: <fpage>147</fpage>-<lpage>156</lpage>.</mixed-citation></ref><ref id="B32"><mixed-citation xmlns:xlink="http://www.w3.org/1999/xlink" xlink:type="simple"><person-group><name name-style="western"><surname>Jaenike</surname><given-names>J</given-names></name></person-group> (<year>1982</year>)<article-title> ‘<italic>Eisenia foetida</italic>’ is two biological species.</article-title><source>Megadrilogica </source><volume>4</volume>: <fpage>6</fpage>-<lpage>8</lpage>.</mixed-citation></ref></ref-list></tp:taxon-treatment>
